# Supplementary material for: Diet Shapes Mortality Response to Trauma in Old Tephritid Fruit Flies
Source: PLoS One. 2016 Jul 6;11(7):e0158468. doi: 10.1371/journal.pone.0158468 (PMC4934917; doi:10.1371/journal.pone.0158468)
Supplement: S1 Table — Results of trauma studies for male Mexflies subjected to each of four treatments. (XLSX) [file pone.0158468.s001.xlsx]

## Sheet: S1 Table
Table S1. Original data for Mexfly males. Results of trauma studies for male Mexflies subjected to each of four treatments.
	Numbers dying by age					Numbers alive at age x					Survival (lx)
MALES	Treatment					Treatment					Treatment
Age	Full-Full	Full-Sugar	Sugar-Full	Sugar-Sugar		Full-Full	Full-Sugar	Sugar-Full	Sugar-Sugar		Full-Full	Full-Sugar	Sugar-Full	Sugar-Sugar
0	129	143	249	269		899	900	900	900		1	1	1	1
1	181	203	286	318		770	757	651	631		0.856507	0.841111	0.723333	0.701111
2	101	91	107	113		589	554	365	313		0.655172	0.615556	0.405556	0.347778
3	35	52	28	31		488	463	258	200		0.542825	0.514444	0.286667	0.222222
4	28	22	10	27		453	411	230	169		0.503893	0.456667	0.255556	0.187778
5	16	20	12	14		425	389	220	142		0.472747	0.432222	0.244444	0.157778
6	42	25	21	26		409	369	208	128		0.45495	0.41	0.231111	0.142222
7	23	25	10	21		367	344	187	102		0.408231	0.382222	0.207778	0.113333
8	23	28	10	14		344	319	177	81		0.382647	0.354444	0.196667	0.09
9	21	24	5	9		321	291	167	67		0.357063	0.323333	0.185556	0.0744444
10	26	21	10	13		300	267	162	58		0.333704	0.296667	0.18	0.0644444
11	22	15	10	7		274	246	152	45		0.304783	0.273333	0.168889	0.05
12	16	18	9	9		252	231	142	38		0.280311	0.256667	0.157778	0.0422222
13	24	28	9	7		236	213	133	29		0.262514	0.236667	0.147778	0.0322222
14	20	21	6	8		212	185	124	22		0.235818	0.205556	0.137778	0.0244444
15	10	8	2	3		192	164	118	14		0.213571	0.182222	0.131111	0.0155556
16	11	11	3	4		182	156	116	11		0.202447	0.173333	0.128889	0.0122222
17	15	5	5	2		171	145	113	7		0.190211	0.161111	0.125556	0.00777778
18	4	8	1	0		156	140	108	5		0.173526	0.155556	0.12	0.00555556
19	10	14	5	0		152	132	107	5		0.169077	0.146667	0.118889	0.00555556
20	2	10	3	0		142	118	102	5		0.157953	0.131111	0.113333	0.00555556
21	8	9	10	0		140	108	99	5		0.155729	0.12	0.11	0.00555556
22	8	10	4	1		132	99	89	5		0.14683	0.11	0.0988889	0.00555556
23	3	8	3	0		124	89	85	4		0.137931	0.0988889	0.0944444	0.00444444
24	4	7	3	0		121	81	82	4		0.134594	0.09	0.0911111	0.00444444
25	13	18	7	0		117	74	79	4		0.130145	0.0822222	0.0877778	0.00444444
26	8	3	2	3		104	56	72	4		0.115684	0.0622222	0.08	0.00444444
27	9	7	5	0		96	53	70	1		0.106785	0.0588889	0.0777778	0.00111111
28	5	6	0	0		87	46	65	1		0.0967742	0.0511111	0.0722222	0.00111111
29	4	5	5	0		82	40	65	1		0.0912125	0.0444444	0.0722222	0.00111111
30	2	4	5	0		78	35	60	1		0.0867631	0.0388889	0.0666667	0.00111111
31	5	3	4	0		76	31	55	1		0.0845384	0.0344444	0.0611111	0.00111111
32	4	3	1	0		71	28	51	1		0.0789766	0.0311111	0.0566667	0.00111111
33	6	3	4	0		67	25	50	1		0.0745273	0.0277778	0.0555556	0.00111111
34	7	2	4	0		61	22	46	1		0.0678532	0.0244444	0.0511111	0.00111111
35	4	2	0	0		54	20	42	1		0.0600667	0.0222222	0.0466667	0.00111111
36	2	0	4	0		50	18	42	1		0.0556174	0.02	0.0466667	0.00111111
37	5	1	5	0		48	18	38	1		0.0533927	0.02	0.0422222	0.00111111
38	5	1	2	0		43	17	33	1		0.0478309	0.0188889	0.0366667	0.00111111
39	4	4	2	0		38	16	31	1		0.0422692	0.0177778	0.0344444	0.00111111
40	6	0	4	0		34	12	29	1		0.0378198	0.0133333	0.0322222	0.00111111
41	4	3	4	1		28	12	25	1		0.0311457	0.0133333	0.0277778	0.00111111
42	5	3	8	0		24	9	21	0		0.0266963	0.01	0.0233333	0
43	4	2	0	0		19	6	13	0		0.0211346	0.00666667	0.0144444	0
44	0	0	0	0		15	4	13	0		0.0166852	0.00444444	0.0144444	0
45	0	1	0	0		15	4	13	0		0.0166852	0.00444444	0.0144444	0
46	0	1	1	0		15	3	13	0		0.0166852	0.00333333	0.0144444	0
47	3	0	0	0		15	2	12	0		0.0166852	0.00222222	0.0133333	0
48	0	0	0	0		12	2	12	0		0.0133482	0.00222222	0.0133333	0
49	0	0	1	0		12	2	12	0		0.0133482	0.00222222	0.0133333	0
50	1	0	2	0		12	2	11	0		0.0133482	0.00222222	0.0122222	0
51	1	0	0	0		11	2	9	0		0.0122358	0.00222222	0.01	0
52	0	1	0	0		10	2	9	0		0.0111235	0.00222222	0.01	0
53	0	1	1	0		10	1	9	0		0.0111235	0.00111111	0.01	0
54	1	0	0	0		10	0	8	0		0.0111235	0	0.00888889	0
55	0	0	0	0		9	0	8	0		0.0100111	0	0.00888889	0
56	0	0	1	0		9	0	8	0		0.0100111	0	0.00888889	0
57	0	0	0	0		9	0	7	0		0.0100111	0	0.00777778	0
58	0	0	1	0		9	0	7	0		0.0100111	0	0.00777778	0
59	0	0	0	0		9	0	6	0		0.0100111	0	0.00666667	0
60	1	0	0	0		9	0	6	0		0.0100111	0	0.00666667	0
61	0	0	0	0		8	0	6	0		0.00889878	0	0.00666667	0
62	2	0	1	0		8	0	6	0		0.00889878	0	0.00666667	0
63	0	0	0	0		6	0	5	0		0.00667408	0	0.00555556	0
64	0	0	2	0		6	0	5	0		0.00667408	0	0.00555556	0
65	1	0	0	0		6	0	3	0		0.00667408	0	0.00333333	0
66	1	0	0	0		5	0	3	0		0.00556174	0	0.00333333	0
67	0	0	1	0		4	0	3	0		0.00444939	0	0.00333333	0
68	0	0	0	0		4	0	2	0		0.00444939	0	0.00222222	0
69	0	0	0	0		4	0	2	0		0.00444939	0	0.00222222	0
70	0	0	0	0		4	0	2	0		0.00444939	0	0.00222222	0
71	3	0	0	0		4	0	2	0		0.00444939	0	0.00222222	0
72	0	0	0	0		1	0	2	0		0.00111235	0	0.00222222	0
73	0	0	0	0		1	0	2	0		0.00111235	0	0.00222222	0
74	0	0	0	0		1	0	2	0		0.00111235	0	0.00222222	0
75	0	0	0	0		1	0	2	0		0.00111235	0	0.00222222	0
76	1	0	1	0		1	0	2	0		0.00111235	0	0.00222222	0
77	0	0	0	0		0	0	1	0		0	0	0.00111111	0
78	0	0	0	0		0	0	1	0		0	0	0.00111111	0
79	0	0	0	0		0	0	1	0		0	0	0.00111111	0
80	0	0	0	0		0	0	1	0		0	0	0.00111111	0
81	0	0	0	0		0	0	1	0		0	0	0.00111111	0
82	0	0	0	0		0	0	1	0		0	0	0.00111111	0
83	0	0	0	0		0	0	1	0		0	0	0.00111111	0
84	0	0	0	0		0	0	1	0		0	0	0.00111111	0
85	0	0	0	0		0	0	1	0		0	0	0.00111111	0
86	0	0	0	0		0	0	1	0		0	0	0.00111111	0
87	0	0	0	0		0	0	1	0		0	0	0.00111111	0
88	0	0	0	0		0	0	1	0		0	0	0.00111111	0
89	0	0	0	0		0	0	1	0		0	0	0.00111111	0
90	0	0	0	0		0	0	1	0		0	0	0.00111111	0
91	0	0	0	0		0	0	1	0		0	0	0.00111111	0
92	0	0	1	0		0	0	1	0		0	0	0.00111111	0
93	0	0	0	0		0	0	0	0		0	0	0	0
94	0	0	0	0		0	0	0	0		0	0	0	0
95	0	0	0	0		0	0	0	0		0	0	0	0
96	0	0	0	0		0	0	0	0		0	0	0	0
97	0	0	0	0		0	0	0	0		0	0	0	0
98	0	0	0	0		0	0	0	0		0	0	0	0
99	0	0	0	0		0	0	0	0		0	0	0	0
100	0	0	0	0		0	0	0	0		0	0	0	0
101	0	0	0	0		0	0	0	0		0	0	0	0
102	0	0	0	0		0	0	0	0		0	0	0	0
103	0	0	0	0		0	0	0	0		0	0	0	0
104	0	0	0	0		0	0	0	0		0	0	0	0
105	0	0	0	0		0	0	0	0		0	0	0	0
106	0	0	0	0		0	0	0	0		0	0	0	0
107	0	0	0	0		0	0	0	0		0	0	0	0
108	0	0	0	0		0	0	0	0		0	0	0	0
109	0	0	0	0		0	0	0	0		0	0	0	0
110	0	0	0	0		0	0	0	0		0	0	0	0
111	0	0	0	0		0	0	0	0		0	0	0	0
112	0	0	0	0		0	0	0	0		0	0	0	0
113	0	0	0	0		0	0	0	0		0	0	0	0
114	0	0	0	0		0	0	0	0		0	0	0	0
115	0	0	0	0		0	0	0	0		0	0	0	0
116	0	0	0	0		0	0	0	0		0	0	0	0
117	0	0	0	0		0	0	0	0		0	0	0	0
118	0	0	0	0		0	0	0	0		0	0	0	0
119	0	0	0	0		0	0	0	0		0	0	0	0
120	0	0	0	0		0	0	0	0		0	0	0	0
121	0	0	0	0		0	0	0	0		0	0	0	0
122	0	0	0	0		0	0	0	0		0	0	0	0
123	0	0	0	0		0	0	0	0		0	0	0	0
124	0	0	0	0		0	0	0	0		0	0	0	0
125	0	0	0	0		0	0	0	0		0	0	0	0
126	0	0	0	0		0	0	0	0		0	0	0	0
127	0	0	0	0		0	0	0	0		0	0	0	0
128	0	0	0	0		0	0	0	0		0	0	0	0
129	0	0	0	0		0	0	0	0		0	0	0	0
130	0	0	0	0		0	0	0	0		0	0	0	0
	899	900	900	900
			0
