# Supplementary material for: Diet Shapes Mortality Response to Trauma in Old Tephritid Fruit Flies
Source: PLoS One. 2016 Jul 6;11(7):e0158468. doi: 10.1371/journal.pone.0158468 (PMC4934917; doi:10.1371/journal.pone.0158468)
Supplement: S2 Table — Results of trauma studies for female Mexflies subjected to each of four treatments. (XLSX) [file pone.0158468.s002.xlsx]

## Sheet: S2 Table
Table S2. Original data for Mexfly females. Results of trauma studies for female Mexflies subjected to each of four treatments.
	Numbers dying by age					Numbers alive at age x					Survival (lx)
FEMALES	Treatment					Treatment					Treatment
Age (x)	Full-Full	Full-Sugar	Sugar-Full	Sugar-Sugar		Full-Full	Full-Sugar	Sugar-Full	Sugar-Sugar		Full-Full	Full-Sugar	Sugar-Full	Sugar-Sugar
0	54	46	166	135		900	900	900	900		1	1	1	1
1	109	99	273	223		846	854	734	765		0.856507	0.841111	0.723333	0.701111
2	68	91	94	139		737	755	461	542		0.655172	0.615556	0.405556	0.347778
3	41	49	37	58		669	664	367	403		0.542825	0.514444	0.286667	0.222222
4	28	34	13	35		628	615	330	345		0.503893	0.456667	0.255556	0.187778
5	36	39	12	33		600	581	317	310		0.472747	0.432222	0.244444	0.157778
6	36	51	11	40		564	542	305	277		0.45495	0.41	0.231111	0.142222
7	29	43	11	24		528	491	294	237		0.408231	0.382222	0.207778	0.113333
8	32	29	6	28		499	448	283	213		0.382647	0.354444	0.196667	0.09
9	27	36	17	29		467	419	277	185		0.357063	0.323333	0.185556	0.0744444
10	29	41	9	27		440	383	260	156		0.333704	0.296667	0.18	0.0644444
11	24	36	13	17		411	342	251	129		0.304783	0.273333	0.168889	0.05
12	39	32	14	13		387	306	238	112		0.280311	0.256667	0.157778	0.0422222
13	33	34	13	17		348	274	224	99		0.262514	0.236667	0.147778	0.0322222
14	20	23	8	12		315	240	211	82		0.235818	0.205556	0.137778	0.0244444
15	14	14	3	10		295	217	203	70		0.213571	0.182222	0.131111	0.0155556
16	16	22	8	11		281	203	200	60		0.202447	0.173333	0.128889	0.0122222
17	21	18	6	10		265	181	192	49		0.190211	0.161111	0.125556	0.00777778
18	17	8	7	5		244	163	186	39		0.173526	0.155556	0.12	0.00555556
19	19	14	6	2		227	155	179	34		0.169077	0.146667	0.118889	0.00555556
20	9	11	7	2		208	141	173	32		0.157953	0.131111	0.113333	0.00555556
21	16	9	10	1		199	130	166	30		0.155729	0.12	0.11	0.00555556
22	16	9	8	5		183	121	156	29		0.14683	0.11	0.0988889	0.00555556
23	10	6	4	4		167	112	148	24		0.137931	0.0988889	0.0944444	0.00444444
24	8	4	8	2		157	106	144	20		0.134594	0.09	0.0911111	0.00444444
25	11	13	11	5		149	102	136	18		0.130145	0.0822222	0.0877778	0.00444444
26	9	10	4	1		138	89	125	13		0.115684	0.0622222	0.08	0.00444444
27	6	9	2	1		129	79	121	12		0.106785	0.0588889	0.0777778	0.00111111
28	5	4	4	1		123	70	119	11		0.0967742	0.0511111	0.0722222	0.00111111
29	10	5	4	0		118	66	115	10		0.0912125	0.0444444	0.0722222	0.00111111
30	7	8	3	2		108	61	111	10		0.0867631	0.0388889	0.0666667	0.00111111
31	6	9	3	0		101	53	108	8		0.0845384	0.0344444	0.0611111	0.00111111
32	4	6	6	1		95	44	105	8		0.0789766	0.0311111	0.0566667	0.00111111
33	11	0	1	2		91	38	99	7		0.0745273	0.0277778	0.0555556	0.00111111
34	7	6	5	1		80	38	98	5		0.0678532	0.0244444	0.0511111	0.00111111
35	6	4	2	0		73	32	93	4		0.0600667	0.0222222	0.0466667	0.00111111
36	3	1	4	1		67	28	91	4		0.0556174	0.02	0.0466667	0.00111111
37	9	3	4	0		64	27	87	3		0.0533927	0.02	0.0422222	0.00111111
38	5	4	2	0		55	24	83	3		0.0478309	0.0188889	0.0366667	0.00111111
39	5	3	5	1		50	20	81	3		0.0422692	0.0177778	0.0344444	0.00111111
40	2	3	4	1		45	17	76	2		0.0378198	0.0133333	0.0322222	0.00111111
41	7	1	7	0		43	14	72	1		0.0311457	0.0133333	0.0277778	0.00111111
42	6	2	8	0		36	13	65	1		0.0266963	0.01	0.0233333	0
43	4	3	9	1		30	11	57	1		0.0211346	0.00666667	0.0144444	0
44	2	1	0	0		26	8	48	0		0.0166852	0.00444444	0.0144444	0
45	4	0	2	0		24	7	48	0		0.0166852	0.00444444	0.0144444	0
46	0	1	0	0		20	7	46	0		0.0166852	0.00333333	0.0144444	0
47	2	2	2	0		20	6	46	0		0.0166852	0.00222222	0.0133333	0
48	0	0	2	0		18	4	44	0		0.0133482	0.00222222	0.0133333	0
49	2	1	0	0		18	4	42	0		0.0133482	0.00222222	0.0133333	0
50	0	0	0	0		16	3	42	0		0.0133482	0.00222222	0.0122222	0
51	1	0	0	0		16	3	42	0		0.0122358	0.00222222	0.01	0
52	2	0	1	0		15	3	42	0		0.0111235	0.00222222	0.01	0
53	1	0	2	0		13	3	41	0		0.0111235	0.00111111	0.01	0
54	0	1	1	0		12	3	39	0		0.0111235	0	0.00888889	0
55	2	0	2	0		12	2	38	0		0.0100111	0	0.00888889	0
56	1	0	3	0		10	2	36	0		0.0100111	0	0.00888889	0
57	2	0	0	0		9	2	33	0		0.0100111	0	0.00777778	0
58	1	0	1	0		7	2	33	0		0.0100111	0	0.00777778	0
59	2	0	1	0		6	2	32	0		0.0100111	0	0.00666667	0
60	0	0	1	0		4	2	31	0		0.0100111	0	0.00666667	0
61	0	0	3	0		4	2	30	0		0.00889878	0	0.00666667	0
62	0	0	1	0		4	2	27	0		0.00889878	0	0.00666667	0
63	0	1	1	0		4	2	26	0		0.00667408	0	0.00555556	0
64	0	0	3	0		4	1	25	0		0.00667408	0	0.00555556	0
65	0	0	1	0		4	1	22	0		0.00667408	0	0.00333333	0
66	0	0	1	0		4	1	21	0		0.00556174	0	0.00333333	0
67	1	1	3	0		4	1	20	0		0.00444939	0	0.00333333	0
68	0	0	1	0		3	0	17	0		0.00444939	0	0.00222222	0
69	0	0	1	0		3	0	16	0		0.00444939	0	0.00222222	0
70	0	0	0	0		3	0	15	0		0.00444939	0	0.00222222	0
71	0	0	0	0		3	0	15	0		0.00444939	0	0.00222222	0
72	0	0	1	0		3	0	15	0		0.00111235	0	0.00222222	0
73	0	0	0	0		3	0	14	0		0.00111235	0	0.00222222	0
74	1	0	0	0		3	0	14	0		0.00111235	0	0.00222222	0
75	0	0	2	0		2	0	14	0		0.00111235	0	0.00222222	0
76	0	0	0	0		2	0	12	0		0.00111235	0	0.00222222	0
77	0	0	1	0		2	0	12	0		0	0	0.00111111	0
78	0	0	1	0		2	0	11	0		0	0	0.00111111	0
79	0	0	0	0		2	0	10	0		0	0	0.00111111	0
80	0	0	1	0		2	0	10	0		0	0	0.00111111	0
81	0	0	0	0		2	0	9	0		0	0	0.00111111	0
82	0	0	1	0		2	0	9	0		0	0	0.00111111	0
83	0	0	0	0		2	0	8	0		0	0	0.00111111	0
84	0	0	1	0		2	0	8	0		0	0	0.00111111	0
85	0	0	2	0		2	0	7	0		0	0	0.00111111	0
86	0	0	1	0		2	0	5	0		0	0	0.00111111	0
87	0	0	0	0		2	0	4	0		0	0	0.00111111	0
88	0	0	0	0		2	0	4	0		0	0	0.00111111	0
89	0	0	1	0		2	0	4	0		0	0	0.00111111	0
90	0	0	0	0		2	0	3	0		0	0	0.00111111	0
91	0	0	0	0		2	0	3	0		0	0	0.00111111	0
92	0	0	0	0		2	0	3	0		0	0	0.00111111	0
93	0	0	0	0		2	0	3	0		0	0	0	0
94	0	0	0	0		2	0	3	0		0	0	0	0
95	1	0	0	0		2	0	3	0		0	0	0	0
96	0	0	0	0		1	0	3	0		0	0	0	0
97	0	0	0	0		1	0	3	0		0	0	0	0
98	0	0	0	0		1	0	3	0		0	0	0	0
99	0	0	0	0		1	0	3	0		0	0	0	0
100	1	0	0	0		1	0	3	0		0	0	0	0
101	0	0	0	0		0	0	3	0		0	0	0	0
102	0	0	0	0		0	0	3	0		0	0	0	0
103	0	0	0	0		0	0	3	0		0	0	0	0
104	0	0	0	0		0	0	3	0		0	0	0	0
105	0	0	0	0		0	0	3	0		0	0	0	0
106	0	0	0	0		0	0	3	0		0	0	0	0
107	0	0	0	0		0	0	3	0		0	0	0	0
108	0	0	0	0		0	0	3	0		0	0	0	0
109	0	0	0	0		0	0	3	0		0	0	0	0
110	0	0	0	0		0	0	3	0		0	0	0	0
111	0	0	0	0		0	0	3	0		0	0	0	0
112	0	0	1	0		0	0	3	0		0	0	0	0
113	0	0	0	0		0	0	2	0		0	0	0	0
114	0	0	1	0		0	0	2	0		0	0	0	0
115	0	0	0	0		0	0	1	0		0	0	0	0
116	0	0	0	0		0	0	1	0		0	0	0	0
117	0	0	0	0		0	0	1	0		0	0	0	0
118	0	0	0	0		0	0	1	0		0	0	0	0
119	0	0	0	0		0	0	1	0		0	0	0	0
120	0	0	0	0		0	0	1	0		0	0	0	0
121	0	0	0	0		0	0	1	0		0	0	0	0
122	0	0	0	0		0	0	1	0		0	0	0	0
123	0	0	0	0		0	0	1	0		0	0	0	0
124	0	0	0	0		0	0	1	0		0	0	0	0
125	0	0	0	0		0	0	1	0		0	0	0	0
126	0	0	0	0		0	0	1	0		0	0	0	0
127	0	0	0	0		0	0	1	0		0	0	0	0
128	0	0	1	0		0	0	1	0		0	0	0	0
129	0	0	0	0		0	0	0	0		0	0	0	0
130	0	0	0	0		0	0	0	0		0	0	0	0
	900
